# Supplementary material for: 3D-Bioprinted Gelatin Methacryloyl-Strontium-Doped Hydroxyapatite Composite Hydrogels Scaffolds for Bone Tissue Regeneration
Source: Polymers (Basel). 2024 Jul 6;16(13):1932. doi: 10.3390/polym16131932 (PMC11244251; doi:10.3390/polym16131932)
Supplement: Supplementary file 1 [file polymers-16-01932-s001.zip]

Archive with 1 entries (1 files):
- polymers-3065957-supplementary.pdf
